# Supplementary material for: Italian Translation, Adaptation, and Validation of the Novel Satisfaction Measure Assessment after Primary Total Joint Arthroplasty: The Goodman Score Questionnaire
Source: Healthcare (Basel). 2022 Apr 21;10(5):769. doi: 10.3390/healthcare10050769 (PMC9141051; doi:10.3390/healthcare10050769)
Supplement: Supplementary file 1 [file healthcare-10-00769-s001.zip]

Archive with 1 entries (1 files):
- healthcare-1668629-supplementary.pdf
